# Supplementary material for: Precautionary Health Behaviours as Potential Confounders in COVID-19 Vaccine Effectiveness Studies
Source: Vaccines (Basel). 2025 Oct 12;13(10):1047. doi: 10.3390/vaccines13101047 (PMC12567800; doi:10.3390/vaccines13101047)
Supplement: Supplementary file 1 [file vaccines-13-01047-s001.zip]

Archive with 3 entries (3 files):
- Supplementary figure PHB.pdf
- Supplementary tables PHB.pdf
- Supplementary text PHB.pdf
